# Supplementary material for: Protective Effects of Chitosan Oligosaccharide Against Lipopolysaccharide-Induced Inflammatory Response and Oxidative Stress in Bovine Mammary Epithelial Cells
Source: Mar Drugs. 2025 Jan 9;23(1):31. doi: 10.3390/md23010031 (PMC11767086; doi:10.3390/md23010031)
Supplement: Supplementary file 1 [file marinedrugs-23-00031-s001.zip]

Archive with 1 entries (1 files):
- marinedrugs-3388207-supplementary.pdf
